# Supplementary material for: The Role of Cullin-RING Ligases in Striated Muscle Development, Function, and Disease
Source: Int J Mol Sci. 2020 Oct 26;21(21):7936. doi: 10.3390/ijms21217936 (PMC7672578; doi:10.3390/ijms21217936)
Supplement: Supplementary file 1 [file ijms-21-07936-s001.zip]

Archive with 2 entries (2 files):
- Supplemental File 1.xlsx
- Supplemental File 2.pdf
